# Supplementary material for: Serology reveals heterogeneity of Plasmodium falciparum transmission in northeastern South Africa: implications for malaria elimination
Source: Malar J. 2017 Jan 26;16:48. doi: 10.1186/s12936-017-1701-7 (PMC5270351; doi:10.1186/s12936-017-1701-7)
Supplement: Supplementary file 3 — Additional file 3. Demographic and risk factors associated with seroprevalence to either PfAMA-1 and PfMSP-119. [file 12936_2017_1701_MOESM3_ESM.xlsx]

## Sheet: Sheet1
	Risk factor		Total		PfAMA-1		PfMSP-119
					seropositive		seropositive
			%n	n	%n	n	%n	n
	Age
		2-5	8.8	394	3.8	15	1.5	6
		6-15	10.7	481	7.5	36	2.7	13
		16-40	45.8	2050	9.1	186	5.3	109
		≥41	34.7	1552	11.9	184	7.7	120
	Gender
		Male	30.3	1357	7.2	98	4.8	65
		Female	69.7	3120	10.4	323	5.9	183
	Education status
		Primary & below	49.5	2218	10.5	232	6.37	144
		Secondary & above	50.5	2259	8.4	189	4.7	104
	Employment status
		Unemployment	86.7	3881	9.3	362	5.4	210
		Some employment	0.5	21	14.3	3	4.76	1
		Full employment	12.8	575	9.7	56	6.4	37
	Household IRS between
	Aug 2014 & Feb 2015
		Yes	45.4	2034	8.8	178	4.5	91
		No	53.1	2375	10.0	238	6.6	157
		Not sure	1.5	68	7.4	5	0	0
	Travel outside S. Africa
	in the past 6 months
		Yes	1.5	65	10.8	7	18.5	12
		No	98.5	4412	9.4	414	5.4	236
	Outdoor nightime
	activity last night
		Yes	21.1	945	9.2	87	4.3	41
		No	78.9	3532	9.5	334	5.9	207
	Household elevation
	(metres)
		350-450	41.4	1855	6.9	128	2.8	51
		451-550	18.3	818	12.8	105	8.3	68
		551-650	29.0	1296	13.0	168	7.9	102
		651-750	11.4	508	3.9	20	5.3	27
	Study site
		Ba-Phalaborwa	35.3	1580	6.0	94	1.1	18
		Bushbuckridge	64.7	2897	11.3	327	7.9	230
	Total		100	4477	9.4	421	5.5	248
